# Supplementary material for: Probing mental representations of space through sketch mapping: a scoping review
Source: Cogn Res Princ Implic. 2025 Sep 3;10:59. doi: 10.1186/s41235-025-00667-w (PMC12408434; doi:10.1186/s41235-025-00667-w)
Supplement: Supplementary file 1 — Additional file 1. [file 41235_2025_667_MOESM1_ESM.xlsx]

## Sheet: Table
Study Type of paper	Goal	Participant Sample	Tasks	Measures	Main Results
Anacta et al. (2014) CP	To understand how much information, especially landmarks and streets, people recall after completing a wayfinding task by analyzing sketch maps drawn of an unfamiliar area.	18 (9 f, 9 m)	• Perform a wayfinding task based on a set of 10 verbal instructions • 2 major routes (A=1-5/ B=6-10) • Draw sketch maps of the routes they travelled immediatly after • Sketch time: 15min	• Landmarks (types, number, relationships of the types) • Percentage of recalled streets from verbal instructions and extra streets	• Significant effect of time in drawing the sketch maps for the two groups -> participants take more time to draw longer routes • Recalled landmarks along route & at decision points equally well • Added extra landmarks & streets not mentioned in verbal instructions • Positive correlation between sketched landmarks along the route & at decision points (in Route B) • Negative correlation between sk…
Appleyard (1970) JA	To explore how people mentally structure and conceptualize the city of Ciudad Guayana in Venezuela, finding that people predominantly use sequential elements (like roads) rather than spatial elements to map the city.	75 (25 f, 50 m)	Asked respondents to draw two types of maps - one of the entire city and one of their local area	• Maps analysed in two ways, first by scanning and grouping those that appeared to have similarities. • Second by looking at collections of maps produced by contrasting subject groups (groups along two dimensions: type of element predominantly used, and according to their level of accuracy).	• Three key structuring methods emerged from map interpretations: associational (based on functional or social similarities), topological (continuity and movement), and positional (placement and orientation). • Simplified and schematic approaches were common • Differences in map structuring were largely due to cognitive factors, familiarity, and travel habits
Blades (1990) JA	To investigate if sketch maps are a reliable method of data collection by examining the test-retest reliability of sketch maps drawn by subjects on two trials separated by a week.	109 (72 f, 37 m)	First trial: • Draw a map to show the way from the university department to the railway station Second trial: • Condition 1: Same instructions as in first trial • Condition 2: Draw the same route as in first trial but from the railway station to the university department	• Quantitative assessment: Map scores (number of road names, named landmarks and road segments) • Qualitative assessment: Pairing of the sketch maps that were drawn by the same person by a judge	• No differences between the conditions or between the trials • Differences for each measurement reflecting the subjects familiarity with the route -> the more familiar a subject was with the route the more detail was included in the sketch • The subjects pair of maps (condition 1 and 2) correlated significantly on all measurements and in each condition • Judges did not have difficulties in recog…
Bilda & Demirkan (2003) JA	To gain insight into designers' cognitive processes while sketching in digital vs. traditional media; to compare problem-solving behavior in different media, and analyze the effect of learning.	6 (3 f, 3 m)	• Three consecutive design sessions: participants solve design problems concerning the design of a flat within a specific time frame • 1. CAD / 2. HAND / 3. CAD • They then had to remember and report what they were thinking while sketching	• Segmentation categories • Cognitive actions • Physical actions (hand vs CAD) & cognitives actions • Functional-conceptual actions	• Traditional media has advantages over digital media • Traditional media supports perception of visual-spatial features, organizational relations of design, production of alternative solutions & better conception of the design problem • Cognitive actions are higher in traditional media; hand sketches include more physical actions • Designers’ goals and intentions more frequently changed in tradi…
Billinghurst & Weghorst (1995) CP	To investigate the applicability of sketch maps as an external representation of an individual's cognitive map of a virtual environment; to explore how sketch maps can be used to evaluate the goodness of world design.	84	• Virtual worlds explored for 10 minutes • Produce a map of the world • Survey asking about navigation, orientation, interation, presence and interface	• Map Goodness (scale of 1-3, usefulness as a navigational tool) • Object classes (assess completeness) • Relative object positioning (total object position score / significant object position score)	• Sketch maps: Represent the topological aspects of subjects cognitive maps • Virtual Valley & Neighborhood, map goodness & object class number scores correlated significantly with subject's self-reported sense of orientation within virtual world • Cognitive maps are most effectively formed by active interaction with the environment • Significant difference between worlds in subject's understandi…
Brösamle & Hölscher (2018) JA	To investigate architectural design practice, particularly focusing on human wayfinding, by using a graphical transcription method to capture sketching and gesture activity.	8	• Outline a proposal for a circulation system paying particular attention to vertical circulation • Transition between the lower part and the upper part of the building	• Pilot & main interviews (case studies) • Video recordings: verbal reports; gesture activity (multi-finger gestures / hand gestures) & drawing activity (pen / drawing strokes)	• Development of graphical transcription method to observe design activity • Design activity is captured, becomes legible even without extensive prior training in a design-related field • Design solutions differ regarding their rational & corresponding justifications
Chipofya et al. (2011) CP	To propose qualitative spatial representations for sketch maps that can account for cognitive distortions and be used for aligning sketch maps with metric maps.	25 (11 f, 14 m)	• Draw three locations (urban areas with various geographic features) from memory • Provide as many details as possible • No time limit	Accuracy rate about: • Street network topology • Street network orientation • Order along a route • Order around a junction • City block topology	Paper presents a set of qualitative spatial representations for sketch maps (6 aspects) to be used for aligning them with metric maps and possibly other sketch maps.
Dong et al. (2022) JA	To investigate the differences in wayfinding behavior and spatial knowledge acquisition between immersive virtual reality (iVR) and real-world environments (REs).	65 students ( 51 f, 14 m) • iVR: 40 • RE: 25	Both iVR and RE environments: • Free viewing • Wayfinding • Direction estimation • Distance estimation Drawing panel: • Sketch mapping	Wayfinding performance: • Wayfinding time and number of wrong decision • Eye-tracking data • Structural interviews (verbal reports) • Postexperiment questionnaire For spatial knowledge aquisition: • Direction estimation & error • Distance estimation & error • Sketch maps	• Wayfinding performance identical between the two environments • Visual attention significant differences. Participants processed visual information more efficiently in RE but searched visual information more efficiently in iVR • Spatial knowledge acquisition: distance estimation more accurate in iVR compared with RE • Direction estimation & sketch map results not significantly different
Erem (2021) JA	To understand the personal and environmental aspects that influence the tourist cognitive maps in a seaside holiday village settlement.	50 (48.5% f, 51.5% m)	• Draw a sketch map of a holiday village settlement, using a structured sketch map base • Questionnaire regarding familiarity level, number of visits, and wayfinding strategy preferences	•Personal variables: Gender, visit repeat, wayfinding habits, familiarity •Environmental variables: Distance of units to entrance, most familiar unit and main route, area, route lengh, route angle •Map distortions (locational, areal, spatial, and quantitative)	Cognitive mapping is affected by: • Gender • Visit repeat • Sign usage • Landmark usage • Unit's distance to main entrance and route • Route length • Route's orientation on site
Gehrke et al. (2018) CP	To investigate spatial learning behavior during ambulatory exploration of sparse virtual environments; to understand the spatial microgenesis and observable behavioral changes associated with spatial learning.	32 (18 f, 14 m)	• Interactively explore virtual mazes • After each exploration task participants had to draw a map of the environment from a top-down perspective	• Motion (number of wall touches, exploration duration, average velocity) • Sketch map measure (how useful the map is) Questionnaires: • Perspective Taking and Spatial Orientation Test (PTSOT) • Santa Barbara Sense of Direction Scale • Igroup's Immersion and Presence Q. • Gaming experience • Reference Frame Proclivity Test, RFP • Simulator Sickness Questionnaire, SSQ Electroencephalography	• Significant changes in active exploration behavior from the first to the last exploration of a maze • Decrease in time spent in the maze predicted an increase in subsequent sketch map quality • Individual differences in spatial abilities as well as differences in level of experienced immersion revealed an impact on quality of spatial learning • Results demonstrate feasibility to observe behavio…
Huynh & Doherty (2007) JA	To develop a new method to collect, map, and explore the sequence of sketch-map creation, including the integration of the resulting sketch maps into a geographic information system for visualization and potential geometric analysis.	45 (23 f, 22 m)	• Sketch maps directly on a tablet PC • Drawing process recorded in audio & video format. •Instructed to draw: paths, landmarks, nodes, edges/boundaries, and districts • Verbalize names of each element they sketched (no clear description of the task)	Analysis of the sequence of element types • Landmark • Path • Node • District • Boundary	• Paths were drawn more frequently initially but decreased in favor of landmarks later on • Nodes, boundaries, and districts tend to be drawn throughout the drawing process but are much less frequent
Huynh et al. (2010) JA	To examine gender differences in the sketch map creation process by analyzing the sequence in which map elements are drawn.	45 (23 f, 22 m)	• Sketch a map of the area the participants live in, with two given anchor points already drawn on the screen • While sketching participants are video-redorded and explain their sketching	• Number of map elements (distribution of sketch map elements by gender: path, landmark, node, boundary, district) drawn • Sequence Analysis of Sketch Map Creation • Sequence Interval Analysis	• No statistically significant difference in the map elements, paths, landmarks, and nodes drawn by females and males • Females drew more landmarks than paths, while males drew more paths. • Females: Less ﬂuctuation • Males: Focused heavily on paths from the beginning of the drawing to create a geometric layout, adding some landmarks along the way
Huynh et al. (2008) JA	To investigate the sequence in which individuals draw elements to describe the environment they live and work in, using sequence analysis of the sketch-map process.	45	• 30min: Sketch a map of area participants live in while thinking out loud (names of everything drawn & why) • After 30min sketch, 15min explaining identification of paths and landmarks • Demographics in the final part of the interview process 10min	• Demographics • Classification of sketch maps into point-oriented, linear, or hybrid types • Sequence alignment analysis: consistencies between participants & across study areas relative to the sequencing of elements as they were drawn in each sketch map • Sequence alignment group interpretation • Sequence alignment interpretation by city of residence	• Identified three distinct groups of cognitive maps: 1. sequential 2. spatial 3. hybrid principal elements in each group: paths and landmarks. • The research revealed six distinct groups of sequences, indicating differences in mental map creation
Imani & Tabaeian (2012) CP	To describe cognitive maps; to evaluate their function; to explore individual differences between people's cognitive maps.	50	• Walk through historical region in Isfahan • After walk: questions about: recognition / identification of landmarks • Draw a sketch map	• Frequency of landmarks, paths and nodes • Complexity of the map • Accurate placement of the 8 target buildings seen on the tour	• Males preferred orientation strategies using global references • Females: Reported using route strategies, relying on local references such as sequences of left and right turns/landmarks. • More familiarity with area produces more accurate sketchmaps • Differences between men’s and women’s navigational ability may also depend on more general spatial skills • Mental rotation ability correlated p…
Jaeger et al. (2023) JA	To examine spatial knowledge with and without external representations in a complex virtual environment; to investigate the impact of various external representations on supporting spatial knowledge development.	172 (113 f, 59 m)	• Wide Range Achievement Test, Word Reading Subtest (WRAT‑4), Spatial Orientation Test (SOT), Object‑Spatial Imagery and Verbal Questionnaire (OSIVQ), SBSOD • Demographic survey 4 phases: 1. Learning (Virtual Silcton) 2. Externalization generation (sketch map or verbal description, or control) 3. Free exploration VR 4. Pointing task & model‑building task)	• Pointing task (pointing score) • Model-building task (R2 from bidimensional regression analysis) • Sketch accuracy (GardonyMap Drawing Analyze)	• Externalizing knowledge did not improve navigation performance • Externalization activities did not demonstrate attempts at spatial integration • Sketch map condition, the number of target details was significantly correlated with within-pointing & between-pointing error, but not model building • No significant impact of externalization activity on navigation performance • Quality of externaliz…
Liu et al. (2022) JA	To investigate how head-mounted mixed-reality-based navigation visualization influences users’ perception and spatial learning.	40 (17 f, 23 m)	• Pre-walking questionnaire • Walking session in which users have to navigate to an unknown destination. Interface consists of arrows with/without lines to show the direction, and semantic and structural landmarks. • Participants divided in 2 groups: the With Line (WL) and the No Line (NL) • Post-walking questionnaire • Semi-structured interview	• Pre-walking questionnaire including information of knowledge background and sense of direction. Pre-state Short Stress State Questionnaire (SSSQ) • Sketch map accuracy • Post-walking questionnaires: post-state SSSQ, NASA Task Load Index questionnaire • Semi-structured interview	• Differences of pre-/post-state SSSQ and the results of the task load index questionnaire not analyzed and reported • Most participants: Physical information surpasses the virtual one. They were aware of the mismatch between the virtual and physical worlds and corrected the misinformation • Sketch maps: General results between the groups are very similar. Overall, the participants from the WL gr…
Lopez & Bosco (2022) JA	To analyze metric and positional distortions in cognitive maps using sketch maps.	460 Exp1: 260 ( 131 f, 129 m) Exp2: 200 (102 f, 98 m)	• Exp 1: Northern European Area estimation (3 landmarks: Paris, London, Amsterdam) • Pinpoint landmarks for each geographical area • Exp 2: Map of the University of Bari campus • 3 very familiar and memorable landmarks of area of the campus • Pinpoint 3 locations of the campus	• Analysis of distance errors • Distance between landmarks • Distance between two points	• Exp1: Overestimation of London–Paris and London–Amsterdam, with respect to Paris–Amsterdam • Effect of overestimation due to presence of a barrier (a stretch of sea); conversely, distances that did not cross a barrier were perceived as smaller than they are Exp2: Overestimation of distances with presence of more turns • Environment acquired through extensive behaviors of exploration and navigat…
Manivannan et al. (2022) JA	To identify common generalization types in sketch maps; to evaluate the comprehensibility of the identified generalization types for assisting in the alignment process.	5 (1 f, 4 m)	• 108 sketch maps from different locations in Muenster and Brueggen • Manually analyzed for identifying common patterns of generalization	• Sketch map analysis (common patterns of generalization) • Identification of sketch map object types • Generalization (patterns, comparison, categorization)	• Excellent inter-rater agreement confirms comprehensible and reliable sketch map classification • Certain types of generalization were harder to notice in a network of street segments by a rater • Consensus between participants on correspondence between sketch and metric maps
Okamoto et al. (2004) CP	To develop a method to analyze sketch maps using GIS; to apply this method to an experimental study on the micro-genetic cognitive process using sketch maps.	54	• Development and application of a method using GIS for the quantitative analysis of sketch maps • Experimental study of the micro-genetic cognitive process on sketch maps from Japanese students and Brazilian residents in Japan	• Route map: Relationship between buffer distance and buffered area • Survey map: Relationship between buffer distance and buffered area • Expected values for area • Number of circuits • Entire road length	Buffer method with GIS: Effective as a method for sketch map analysis, which enables automatic distinction of the forms of sketch maps
Orellana & Al Sayed (2013) CP	To investigate the relationship between the configuration of space and human wayfinding behavior; to compare virtual navigation with human pedestrian movement; to analyze the impact of 3D properties on navigation.	61 RE: 40 VE:21 ( 14 f, 7 m)	• RE: Navigate through Terminal One, Paris Charles de Gaulle Airport • VE: Navigate through 3 virtual environments & perform wayfinding task • Sketch of the remembered layout	• Questionaire: Demographics & wayfindig strategies • Tracing data of virtual and real performance • Sketch analysis: remembered elements; relation between remembered elements and navigation; relation between sketches	• Strong relation between virtual navigation and human pedestrian movement • Variation of 3D properties of a place does not considerably affect navigation, while spatial configuration of plans is main generator of patterns of movement • Pause location: People tend to pause in specific spaces that offer maximum visual information & control of environment • It is possible to predict human movement …
Rautenbach et al. (2015) CP	To understand the impact of various levels of complexity in 3D city models on participants' orientation and cognitive maps; to develop better-suited 3D visualizations in order to contribute to development planning.	107 (56 f, 51 m)	• Task1 & Task2: Basic demographic data & self-assessment of spatial abilities • Task3: Sit in lecture hall & ask to indicate direction of 2 buildings • Task4: Short video clip with low complex environment -> then draw 2D sketch map • Tasks 5 & 6: 2 videoswith high complex environment (VC2, VC3). Before video started: verbal descripion of 3 landmarks.	• Demographic information (interaction with video games) • Self-reported spatial ability • Percentage of accurate responses for Tasks 3, 5, 6 • Task 4: 3 elements (layout, circle and height) for sketch analysis	• Task 3: identified the direction accurately when relying on a familiar cognitive map • 34% of participants produced correct layout, but did not include circle and change of height • Orientation capability deteriorated in the subsequent task in an unfamiliar virtual environment with VC2 • Overall improvement in next task (42%) despite increasing complexity (VC3) -> training may be helpful • No c…
Wang & Schwering (2015) JA	To investigate the invariant spatial information in sketch maps; to develop a spatial analysis method to measure these aspects.	21 (7 f, 14 m)	• First part: Drawing two areas based on memory • Second part: collect information through questionnaires (sketching skill, artistic talent, cartographic knowledge, spatial knowledge) • Third part: Aligning spatial objects in their sketch maps with corresponding objects in metric maps.	• Distribution of spatial objects in sketch maps • Frequency and percentage of sketch map style • Accuracy and reliability of proposed sketch aspects	• Spatial relations captured by the proposed sketch aspects were hardly ever distorted or schematized • Accuracy of these sketch aspects was higher than 90% of all cases • Cognitive adequacy of the proposed aspects, i.e., the choice of sketch aspects, was justified by the spatial information that people were able to recall and draw accurately from memory • No correlation between sketch accuracy a…
Ye et al. (2022) CP	To investigate the influence of different formats of spatial information (2D, 3D, VR) on spatial memory of building layouts.	63	• Randomly divided into 3 groups: 2D, 3D and VR • Review and remember the building layout (5 min) • 5 mins to sketch the memorized building layout • Post-experiment survey to evaluate their overall impression of the task difficulty and mental load	• Spatial memory quality was accessed by summing up Euclidean distance between original spatial layout (XYZ of key landmarks) and recalled spatial layout by the participants • Reviewing building design in 2D, 3D, and VR formats - Hand sketching memorized layout - Quantitative comparison between original design and memorized layout	• Spatial memory quality in 2D group was sensitive to a person’s spatial ability • Individual’s spatial cognitive ability did not affect spatial memory in 3D and VR • 2DLD showed best spatial memory efficiency among all conditions, but 2D, in general, showed the worst efficiency because some participants with a worse spatial ability generated worst memory performance data • 2D spatial information…
Yuan et al. (2018) JA	To investigate the cognitive processes of designers in generating associated sketches in order to enhance their sketch generation process.	22	• Solve a design task – improve office chair (video recorded) • Think aloud • 2 sequential phases. Phase 1: free-design stage. Phase 2: stimuli provided to participants at specific points in time • Retrospective interview	• Generation of associated sketches Interviews: • Number & order the concept sketches in chronological order • Connections among sketches • Influence of the previous sketches • Content-oriented encoding scheme: physical, perceptual, functional, and conceptual	• All associations could be categorized into three types (shape association; behavior association; function association) 2. The effects of background differences on the occurrences of key cognitive actions during the generation of associated sketches: • The differences in background mainly affected the diversity of association types and affected the number of associated sketch pairs in each type …
