# Supplementary material for: Probing mental representations of space through sketch mapping: a scoping review
Source: Cogn Res Princ Implic. 2025 Sep 3;10:59. doi: 10.1186/s41235-025-00667-w (PMC12408434; doi:10.1186/s41235-025-00667-w)
Supplement: Supplementary file 2 — Additional file 2. [file 41235_2025_667_MOESM2_ESM.xlsx]

## Sheet: Tabelle1
		Space acquisition					Environment to be sketched	Medium				Sketch maps assessment
		Past experience (memory)	Direct experience unfamiliar environment	Videos / maps	VE	Design		Pen and paper (blank)	Pen and paper (with information)	Digital sketching	3D VR sketching	Quantitative	Qualitative	Both	No assessment of sketch map performance
	Anacta et al. (2014)		x				Neighborhood	x						x
	Appleyard (1970)	x					Neighborhood	x					x
	Bilda & Demirkan (2003)					x	Interior building		x	Computer-CAD					x
	Billinghurst & Weghorst (1995)				x		Neighborhood	x						x
	Blades (1990)	x					Neighborhood	x						x
	Brösamle & Hölscher (2018)					x	Building		x						x
	Chipofya et al. (2011)	x					Neighborhood	x					x
	Dong et al. (2022)		x		x		Building			Drawing panel		x
	Erem (2021)	x					Neighborhood		x			x
	Gehrke et al. (2018)				x		Maze				x		x
	Huynh & Doherty (2007)	x					Neighborhood			Tablet PC		x
	Huynh et al. (2010)	x					Neighborhood			Tablet PC		x
	Huynh et al. (2008)	x					Neighborhood			Tablet PC			x
	Imani & Tabaeianb (2012)		x				Neighborhood	x				x
	Jaeger et al. (2023)				x		Neighborhood	x				x
	Liu et al. (2022)		x				Interior building	x				x
	Lopez & Bosco (2022)	x					Neighborhood	x				x
	Manivannan et al. (2022)	Study A		Study B			Neighborhood	Study B	Study A				x
	Okamoto et al. (2004)	x					Neighborhood	x				x
	Orellana & Al Sayed (2013)		x		x		Building	x				x
	Rautenbach et al. (2015)			x			Neighborhood	x				x
	Wang & Schwering (2015)	x					Neighborhood	x						x
	Ye et al. (2022)			x	x		Building		x			x
	Yuan et al. (2018)					x	Interior building	x							x
